# Supplementary material for: Variant Allele of ALDH2, rs671, Associates with Attenuated Post-Vaccination Response in Anti-SARS-CoV-2 Spike Protein IgG: A Prospective Study in the Japanese General Population
Source: Vaccines (Basel). 2022 Jun 28;10(7):1035. doi: 10.3390/vaccines10071035 (PMC9320019; doi:10.3390/vaccines10071035)
Supplement: Supplementary file 1 [file vaccines-10-01035-s001.zip]

Archive with 1 entries (1 files):
- vaccines-1756846-supplementary.pdf
